# Supplementary material for: TWIST1 Drives Cytotoxic CD8+ T-Cell Exhaustion through Transcriptional Activation of CD274 (PD-L1) Expression in Breast Cancer Cells
Source: Cancers (Basel). 2024 May 22;16(11):1973. doi: 10.3390/cancers16111973 (PMC11171171; doi:10.3390/cancers16111973)
Supplement: Supplementary file 1 [file cancers-16-01973-s001.zip]

Archive with 1 entries (1 files):
- cancers-2986531-supplementary.pdf
